# Supplementary material for: “Young Care”: A Community-Based Intervention to Transform Youth Mindsets on Elder Care in Thailand—Program Development and Outcome Evaluation
Source: Int J Environ Res Public Health. 2025 Jul 31;22(8):1206. doi: 10.3390/ijerph22081206 (PMC12386511; doi:10.3390/ijerph22081206)
Supplement: Supplementary file 1 [file ijerph-22-01206-s001.zip]

Archive with 2 entries (2 files):
- ijerph-3742750-Supplementary_Material_1_KAP_Questionnaire.pdf
- ijerph-3742750-Supplementary_Material_2_Training_Schedule.pdf
